# Supplementary material for: Bisphenol A Removal by the Fungus Myrothecium roridumIM 6482—Analysis of the Cellular and Subcellular Level
Source: Int J Mol Sci. 2021 Oct 1;22(19):10676. doi: 10.3390/ijms221910676 (PMC8509184; doi:10.3390/ijms221910676)
Supplement: Supplementary file 1 [file ijms-22-10676-s001.zip]

Archive with 1 entries (1 files):
- ijms-1387906-supplementary.pdf
